# Supplementary material for: The clinical value of the Duke Anesthesia Resistance Scale in predicting postoperative delirium after hip fracture surgery: a retrospective study
Source: PeerJ. 2023 Dec 4;11:e16535. doi: 10.7717/peerj.16535 (PMC10704981; doi:10.7717/peerj.16535)
Supplement: Supplemental Information 1 [file peerj-11-16535-s001.xlsx]

## Sheet: POD
num	age	gender	BMI (kg/m2)	preoperative comorbidities	preoperative MMSE score	ASA grade	surgical time (min)	anesthesia time (min)	Intraoperative blood loss(ml)	DARS score	length of hospital stay (d)	postoperative medication	new cardio-and cerebrovascular events	postoperative infection	venous thrombosis	albumin (g/L)	hemoglobin (g/L)	neutrophil count (×109/L)
1	84	female	24.83	diabetes	25	III	92.4	120.9	263.6	24	10	antihistamines				26.8	114.7	6.7
2	76	female	25.64	hypertension	26	I	88.1	108.5	276.8	22	13	antihistamines				25.2	111.1	6.9
3	81	female	26.29	hypertension	26	II	73.3	90.8	311.2	27	11	opioids				32.4	117	5.2
4	73	male	24.18	hypertension	25	II	81.4	91.4	243.2	28	12	anticholinergic				31.3	109.8	10
5	85	male	23.92	diabetes	26	II	56.8	78.6	269.2	25	7	antihistamines	stroke			41.9	111.9	6.4
6	70	female	25.93	hyperlipidemia	25	I	86.8	102.3	237.2	28	8	opioids	cognition impairment			37.6	114.3	5.6
7	71	male	26.36	hypertension	27	II	90	115	261.9	19	8	anticholinergic				37.1	117	11.2
8	73	female	24.24	diabetes	26	I	83.1	94.2	259.2	22	12	anticholinergic	cognition impairment			22.5	111.3	8.3
9	57	male	23.25	diabetes	26	II	95	130.4	296.8	27	8	anticholinergic	cognition impairment			26	108.7	8.1
10	89	male	22.76	diabetes	28	I	75.4	88.2	230.4	26	12	opioids	cognition impairment			34.6	112.4	4.4
11	81	male	22.31	hyperlipidemia	26	II	75.2	82.4	264.5	20	11	opioids		pulmonary		30.6	107.4	7.5
12	73	female	22.92	hypertension	28	III	89.7	114.7	255.2	22	9	antihistamines			yes	42.6	109.9	7.7
13	89	female	26.52	others	24	II	99.9	114.5	263.5	25	11	opioids				43	111.2	4.3
14	66	female	24.39	diabetes	27	II	102.3	136.6	259.6	23	10	opioids				28.8	114.1	6.1
15	78	male	24.43	diabetes	29	I	80.3	89.3	322	26	9	opioids				39.5	113.9	5.7
16	77	male	25.12	hypertension	24	II	87.1	105.3	306.5	22	12	opioids				43.4	110.5	7.7
17	81	male	26.68	hypertension	27	I	89	110.6	252.4	24	8	antihistamines				35.5	112.7	4.4
18	81	female	27.57	hypertension	25	III	113.4	138.8	315.3	24	9	opioids				45	109.8	8.9
19	72	male	24.67	hypertension	27	II	100.1	125.4	236.8	24	13	opioids				40.9	112.1	10.4
20	78	male	25.8	hyperlipidemia	28	II	88.2	109.5	258.5	18	14	opioids				34.7	115.1	5.9
21	77	female	24.41	hypertension	27	III	99.4	120.6	309.1	24	8	anticholinergic				39.5	110.9	6.6
22	83	male	25.99	hypertension	28	II	84	100.8	266.6	23	9	anticholinergic				34.5	109.8	7.7
23	87	female	24.88	hypertension	27	I	94.9	124	226	22	13	opioids		wound		30.1	109.4	9.1
24	87	male	25.62	hypertension	27	II	82	91.9	309.5	25	11	anticholinergic				35.7	112.2	7.7
25	72	female	25.12	hypertension	26	II	75.4	91.8	310.6	26	9	opioids				33.4	113.7	7.4
26	79	male	27.08	diabetes	23	I	90.6	119.3	285.6	22	11	anticholinergic				30.4	115.6	5.6

## Sheet: nonPOD
num	age	gender	BMI (kg/m2)	preoperative comorbidities	preoperative MMSE score	ASA grade	surgical time (min)	anesthesia time (min)	Intraoperative blood loss(ml)	DARS score	length of hospital stay (d)	postoperative medication	new cardio-and cerebrovascular events	postoperative infection	venous thrombosis	albumin (g/L)	hemoglobin (g/L)	neutrophil count (×109/L)
1	60	male	25.2	hypertension	27	II	83.8	93.4	253.5	37	15	antihistamines				34.1	113.6	7.6
2	60	male	25.8	diabetes	27	I	101.8	133.9	227.8	38	10					39.9	111.5	6.6
3	63	female	22.66	hypertension	28	II	91.3	116.5	271.6	37	9		cognition impairment			47.2	109	2.8
4	67	male	25.77	hypertension	27	II	77.2	82.6	275.3	27	13					39.6	113.5	10.8
5	61	female	25.39	hypertension	27	II	93.7	118.6	319.6	33	8	opioids				27.5	112	6.7
6	64	female	25.01	hypertension	24	II	61.6	77.2	226.9	38	10	opioids	cognition impairment			38.6	110.6	2.8
7	63	female	24.98	hypertension	27	II	75.1	81.5	239.7	30	10	opioids				35.1	116.7	7.4
8	66	female	26.72	hypertension	25	I	108.1	132.1	242.8	35	10	opioids				34	113	6.7
9	60	male	23.7	hypertension	26	I	99.2	131.1	259.7	33	6				yes	34.2	111	5.1
10	63	male	26.12	hyperlipidemia	27	III	116.4	136.4	261.1	30	8	antihistamines	cognition impairment			29.7	112.1	7.6
11	65	female	25.07	hypertension	27	I	113	125.7	221.7	35	10	opioids				33.5	111.5	4.7
12	66	female	23.28	hypertension	27	I	99.8	132.3	278.8	39	12					30.3	111.8	3.2
13	67	female	25.59	hypertension	27	II	55.5	65.5	255.7	34	12	opioids	cognition impairment			33.2	112.6	2.3
14	64	male	26.39	hypertension	28	I	61.2	74.3	245.7	25	14	antihistamines				36.5	109.5	5.6
15	59	female	27.43	hypertension	27	II	57.1	73.3	231	43	6	opioids	cognition impairment			36.9	109	4.9
16	61	male	24.61	hypertension	27	II	48.7	58.7	194.5	38	6	opioids				34.2	112.3	7.4
17	60	male	28.23	hypertension	25	I	84.3	94.7	200.8	33	11	opioids				34.6	116.7	2.9
18	70	male	28.09	diabetes	26	III	106.6	126.8	275.4	37	11	opioids				35.9	110.4	5.9
19	62	female	26.78	hypertension	23	II	75.9	82.2	261.1	36	11	opioids				38.8	108.3	2.9
20	65	male	27.06	hypertension	26	II	103.8	138.2	300.4	42	9		cognition impairment			44.4	110.6	10.7
21	63	male	22.08	diabetes	24	I	88.5	108.3	223.7	33	12	antihistamines				39.9	109.9	6.1
22	66	male	21.89	hypertension	26	II	89.2	110.4	286.3	36	11	opioids				33.7	110.3	9.3
23	61	male	24.4	hypertension	26	I	89.3	110.8	282.4	37	9					39.8	112.6	7.6
24	60	male	24.75	hypertension	25	III	82.2	91.9	234.3	31	9		cognition impairment			34	110.9	8.5
25	60	male	20.74	hypertension	27	II	67.5	88.7	307.8	38	8	opioids	cognition impairment			23.5	109.6	3.7
26	65	male	23.05	hypertension	27	I	84.8	97.1	314.5	37	8	opioids				19.7	110	9.4
27	63	male	19.24	hypertension	26	II	86.3	102.3	246.8	36	16	opioids				24	107.4	9.8
28	63	male	25.98	diabetes	28	II	44.8	60.8	319.1	41	10	opioids				34.1	108.8	1.5
29	67	male	24.96	hyperlipidemia	27	III	86.5	102.9	263.4	31	8	antihistamines				31.5	107.2	6
30	64	male	23.42	diabetes	28	II	81.4	89	330.5	37	10	antihistamines	cognition impairment			30.8	109.8	4.9
31	64	male	24.66	diabetes	30	II	80.6	88.6	263.3	46	11	antihistamines				36	108.1	6.8
32	68	female	27.1	hypertension	27	I	93.9	118.8	233.9	29	13	opioids				31.2	109.2	4.4
33	61	male	21.88	diabetes	24	II	85.3	98.3	214.1	38	10	opioids				31.4	110.4	7.1
34	65	male	25.94	hypertension	24	III	96	126.3	337.3	38	10	opioids				39.8	107.8	7.8
35	66	male	22.69	hyperlipidemia	26	II	77.5	86	278.9	36	6			pulmonary	yes	41	111.2	7
36	63	female	23.86	hypertension	25	II	94.5	120.6	233.4	29	14					52.3	112.3	6.1
37	64	female	27.08	diabetes	27	II	90.2	115.4	291.6	33	6					37.8	108.5	3.4
38	60	female	20.3	others	25	II	77.3	84.1	266.2	36	11	antihistamines				36.1	114.5	6.5
39	60	female	25.71	hypertension	24	II	64.7	75.5	343.7	40	13	opioids				31.8	106.7	5.2
40	64	female	21	diabetes	27	III	102	136.6	231.2	30	13	opioids				34.4	110.1	3.4
41	65	male	25.57	hypertension	25	III	93.7	118.5	226.3	40	9	anticholinergic				35.3	107	6.3
42	70	female	23.78	diabetes	26	III	64.8	88.1	303.3	40	11	opioids				23.7	110.3	5.9
43	62	male	25.25	diabetes	29	II	68.4	90.3	282.4	41	10	opioids				33.9	107.4	6.9
44	64	female	20.62	diabetes	24	II	95.5	122.7	301.9	31	12	antihistamines				40.8	109.6	8.7
45	63	male	24.64	diabetes	25	II	78.1	86.1	248	32	9	opioids				31.8	109.1	7.8
46	58	male	23.98	hypertension	25	III	61.2	75.6	285.5	43	12	opioids	new onset atrial fibrillation			39.1	107.8	9.5
47	62	male	23.28	diabetes	26	I	98.9	130.4	287.8	40	9	opioids				42.5	105.3	4.7
48	59	male	25.06	hypertension	28	I	71.4	75.7	225.9	31	8	opioids			yes	43	112.9	4.4
49	66	female	24.38	diabetes	27	III	80.6	87.6	258.3	37	7			pulmonary		41	117.1	6.2
50	61	male	29.05	hyperlipidemia	27	III	80.2	86.8	272.2	46	8	opioids				20.3	117.7	9.7
51	64	female	25.9	hypertension	28	II	67.8	89.2	254.8	41	11	anticholinergic				31.8	109.8	9.5
52	62	female	23.15	hypertension	25	I	86.9	106.2	306.7	31	15	antihistamines				41.8	111.1	6.1
53	64	female	26.92	hypertension	28	II	52.6	67.6	267.4	21	10	opioids				38.4	109.9	5
54	62	male	25.95	hypertension	27	I	98	128.7	260.3	29	7	antihistamines				35.7	111.5	2.8
55	65	male	25.75	hypertension	26	III	89.6	110.8	226.5	32	10	opioids	stroke			38.7	108.6	8
56	65	female	25.12	hypertension	25	III	81.7	89.8	299.9	44	11	opioids				43.4	105.7	6.5
57	68	female	23.29	hypertension	24	II	126.5	145.5	289.4	34	11			wound		36.7	111.2	3.6
58	63	female	25.32	hyperlipidemia	25	II	71.7	76.2	241.6	33	10	opioids				30.5	107.7	5.6
59	58	male	24.84	hypertension	26	II	95.3	122.7	339.4	29	9	anticholinergic				34.5	105.8	2.1
60	61	female	25.8	diabetes	25	II	62.2	78.4	262.8	48	13			wound		34.3	118.1	7.4
61	67	female	26.79	hypertension	26	I	95.9	126.1	263.1	42	12	anticholinergic				41.8	110.6	6
62	60	female	27.55	others	26	I	104.1	138.8	286.2	40	10	opioids				38.5	112.4	10.2
63	66	male	25.72	hypertension	26	I	99.2	131.4	153.2	32	9	opioids				39.4	114.7	3.2
64	64	female	26.91	diabetes	28	II	89.7	114	234.8	37	13	anticholinergic	cognition impairment			36.7	106.4	8.7
65	67	female	27.07	hypertension	28	II	91.5	117.6	294	42	7	antihistamines				33.2	112.5	6.7
66	58	female	24.14	hypertension	25	II	73.7	80.2	186.5	51	9	antihistamines				36.1	112.7	6.6
67	63	female	24.21	diabetes	26	I	86.3	100.1	256.8	38	10	opioids				37.2	111.5	8.1
68	60	female	26.25	diabetes	26	II	83.7	92.3	195.6	33	8					26.2	111.7	9.2
69	71	female	24.55	hypertension	27	II	72.5	77.9	255.9	33	10					36.9	109.7	3.9
70	65	male	24.82	hyperlipidemia	26	II	57.7	74.5	227	37	9	opioids				42	113.4	9.5
71	67	female	26.72	hypertension	26	I	87.4	107.1	294.6	40	11	antihistamines				34.9	108.8	3.6
72	61	female	25.62	hypertension	26	III	80.8	88.9	290.9	35	11					46.4	109	3.9
73	62	male	27.52	diabetes	27	II	62.3	79.6	272.9	29	8	opioids				39.5	113.4	4.8
74	63	female	26.16	hypertension	26	II	69.4	74.9	223.4	39	11					32.8	116.1	8.1
75	66	male	23.74	hypertension	29	I	99.9	132.8	255	44	11	opioids				34.6	110.2	3.9
76	63	female	22.56	hypertension	25	II	68.6	72.4	206	33	12	opioids				33.8	109.8	7.2
77	65	male	24.81	others	29	II	97.4	126.6	290.7	30	10	opioids				37.3	112.4	7.4
78	58	male	28.38	hypertension	27	II	95.2	121.3	317.8	34	7					40.8	114.4	6.8
79	62	male	29.45	hypertension	27	I	84.2	93.8	313.1	40	9	opioids				33.7	114.1	7.7
80	61	male	24.09	diabetes	27	II	86	99.6	320.4	34	10	opioids				38.8	112.1	3.7
81	59	male	27.22	hypertension	27	II	90.7	115.8	264.2	26	11	antihistamines				47.7	109.4	8.8
82	65	female	26.89	diabetes	28	II	113.6	133.8	316.4	36	10	opioids				42	113.1	6.7
83	64	male	23.29	diabetes	26	II	89.7	114.2	241.1	36	5	opioids				41.3	111	8.1
84	63	male	24.13	hyperlipidemia	26	I	56.9	66.9	295.1	44	10	opioids				30.1	115.2	4.1
85	60	male	22.84	hypertension	29	II	86.7	103.2	217.4	24	10	opioids				32	107.2	6.5
86	66	female	23.78	hypertension	25	II	118.4	128.7	277.6	36	13	opioids				37.3	111.7	8.5
87	64	male	25.38	hyperlipidemia	25	II	105	139.3	208.5	31	11	opioids	cognition impairment			35	115	8.8
88	63	male	25.88	hypertension	26	II	74.9	81	244.2	38	11	opioids				24.6	109.8	6.2
89	63	male	24.67	diabetes	27	II	84.4	95.6	285.7	33	8	antihistamines				25.4	109.5	2.1
90	63	female	23.86	hyperlipidemia	26	I	92.4	118.2	216.4	37	8	opioids				42.7	108.6	3.8
91	59	female	23.32	hypertension	25	II	97.6	128.4	226	30	11	opioids				30.5	110.5	6.9
92	63	female	21.99	hyperlipidemia	25	I	91.1	116.5	231.7	33	8	opioids	cognition impairment			49.9	110.7	8.3
93	61	male	25.06	diabetes	26	I	118.6	136.6	253	45	10					20.5	111.7	7.5
94	61	male	24.23	diabetes	27	II	59.5	72.3	287.3	40	9					38.8	108.7	5
95	60	male	24.5	hypertension	27	II	62.8	80.9	291.3	41	9	opioids				35.7	111.5	11.7
96	62	male	24.58	hypertension	26	II	94.2	119.4	370.2	31	8	antihistamines				30.5	109.5	6.6
97	58	male	23.06	hypertension	26	II	94.9	121.3	328.9	31	9	opioids				38.4	110.2	8.4
98	66	male	25.66	hypertension	25	III	69.4	73.2	274.8	34	9	antihistamines				30.3	108.8	5.4
99	65	male	26.03	diabetes	26	II	78.2	86.7	267.2	40	10					41.6	110.5	3.8
100	63	female	24.78	hyperlipidemia	28	I	71.7	77	267.6	36	13	antihistamines	cognition impairment			36.1	121.6	8
101	63	male	23.68	diabetes	27	II	77.4	85.8	214.6	39	13					24.5	121.1	8.8
102	61	female	26.38	hypertension	25	I	72.8	79.6	323.6	40	9	anticholinergic	cognition impairment			19.2	114.6	10.7
103	66	male	26.93	hypertension	27	II	100.5	132.8	274.6	28	15	opioids				33.8	113.5	5.2
104	63	female	24.86	hypertension	23	III	85.7	98.6	334.6	36	11	antihistamines				43.5	107.6	2.6
105	61	male	25.63	diabetes	26	I	84.4	96.5	248.8	46	13		cognition impairment			36.9	109.6	10.2
106	67	female	25.28	diabetes	25	III	65.6	86.6	361.5	43	11	anticholinergic				36.1	109.5	7
107	63	male	25.31	hypertension	25	II	102	135.3	258.4	47	5	antihistamines	cognition impairment			40.4	112.8	3.8
108	62	female	26.86	hypertension	27	I	88	107.2	236.3	39	8	opioids				26.2	112.7	5.1
109	63	male	22.77	hypertension	27	I	88.9	109.1	251.4	36	11	antihistamines				45.4	111.6	4.5
110	61	male	22.2	diabetes	24	I	75.9	81.6	186.5	26	10	opioids	cognition impairment			29.6	110.3	9.1
111	60	female	25.12	diabetes	25	II	81.7	90	347.5	34	8					35.9	108.6	7.8
112	70	female	20.87	hypertension	26	III	92.9	118.2	253.4	34	9					33.2	111.3	7
113	68	female	21.34	hypertension	25	I	70.7	74.9	291.3	33	11	opioids				36.7	114.6	7
114	64	female	25.92	diabetes	25	I	93.1	118.3	222.4	31	8	antihistamines				22.4	112.5	4.5
115	60	male	25.47	diabetes	26	II	85.5	98.5	280.5	31	9			wound		46.1	111.8	8.7
116	61	male	27.53	diabetes	25	I	65	75.7	232.8	31	11	opioids				39.4	113.2	7.2
117	63	female	24.83	diabetes	25	I	93.7	118.3	259.7	31	8	opioids				49.4	113	5.8
118	65	female	26.27	hypertension	29	I	83.6	92	293.5	55	10	antihistamines				45.4	106.6	6
119	60	female	26.43	hypertension	28	II	83.7	93.3	251.4	50	11	opioids				35.8	111.3	6.2
120	57	male	24.59	hypertension	26	II	65.1	75.1	237.6	29	9	antihistamines				29.3	110	4.3
121	59	male	25.14	hypertension	26	I	108	138.9	274.2	50	11	antihistamines				23.8	105.4	8.2
122	64	male	24.18	hypertension	27	II	102.3	136.8	299.9	42	13	opioids				35.8	107.4	9.7
123	64	male	24.26	diabetes	26	I	73.2	80.1	268.3	38	11	opioids	cognition impairment			37.2	110.3	12.2
124	65	female	25.99	diabetes	25	II	64.7	83.6	302.8	46	13	antihistamines				42.8	113.7	7.6
125	63	male	28.23	diabetes	25	II	87.2	106.7	237.9	43	7	anticholinergic				29.2	110.6	4.5
